# Supplementary material for: The Metagenomic Telescope
Source: PLoS One. 2014 Jul 23;9(7):e101605. doi: 10.1371/journal.pone.0101605 (PMC4108317; doi:10.1371/journal.pone.0101605)
Supplement: Table S1 — New telescopic hits identified in the present study. (XLSX) [file pone.0101605.s001.xlsx]

## Sheet: Munka1
DNS javítók UniProt kódjai
				Archeák
		Humán		Euryarcheota											Crenarcheota				Staphylococcus aureus RN4220	Staphylococcus aureus phage 80 α	Staphylococcus aureus phage Φ11
			E. coli	Haloferax volcanii	Halobacterium salinarum	Methanosarcina acetivorans	Methanococcus maripaludis	Thermococcus kodakaraensis	Pyrococcus furiosus	Archaeoglobus fulgidus	Methanococcus jannaschii	Pyrococcus abyssi	Pyrococcus horikoshii	Methanobacterium thermoautotrophicum	Sulfolobus acidocaldarius	Sulfolobus islandicus	Aeropyrum pernix	Sulfolobus solfataricus
Base Excision Repair	dUTPase	P33316	P06968	D4GTI5	Q9HMF3	Q8TGX9	Q6LYB6	Q5JH10	Q8X251	O29157	Q58502	Q9UXS8	O57706	O27642	Q4J899	C3NCQ8	Q9YG32	?		A4ZF98	Q8SDV3
	UNG	P13051	P12295	D4GX13, D4GVL4	B0R3Z5, B0R555,	Q8TNM0, Q8TTH3(MUG like)	?	Q5JHE9	?	?	?	?	?	?	?	?	?	?
	SMUG	Q53HV7	-
	TDG	Q13569	P0A9H1											P29588			Q9YDP0
	"Family 4 and 5 UDGs"			D4GRY5, D4GZH6	B0R707	Q8TK31			Q9V0U7	O28007		Q9V0U7	O59141		Q4J815, Q4JC99	F0NFL9, F0NLU7, C4KEC9	Q9YF11	D0KPH6, Q97VA2
	NTHL1	P78549	P0AB83	D4GUM5, D4GUJ5	B0R3Q5, B0R398, Q9HRQ5, Q9HS56	Q8THA8, Q8TIX5	Q6LZT6, G0H4K8	Q5JE74	I6UQ83	O28581	Q58030, Q58829	Q9V0W6	O59167	O26858	Q4J8R2	C3N899, C3N015, F0NIL5, F0NKW5, C3MJ75	Q9YFV0	Q7LXY0,
	Ogg1	O15527	C3SMF2	D4GZP5	Q9HQ94	Q8TK57	Q6M0G7	Q5JI79	Q8U2D5, Q9UZY0	O29876	Q58134	Q9UZY0	O58954	O27397	Q4J929	C3NE39	Q9YE60	Q97ZK2
	Rrp1 (APEX)	P56182	P27695	?	?	?	?	?	?	?	?	?	?	?	?	?	?	?
	XRCC1	P18887	-	-	-	-	-	-	-	-	-	-	-	-	-	-	-	-
	FEN1	P39748	K4WKA4 ?	D4GXI8	B0R5F5, Q9HQ27	Q8TIY5	Q6LXN6	Q5JGN0	O93634	O29975	Q58839	Q9V0P9	O50123	O27670	Q4JAN1	C3MYE4, C4KJ04, C3N846, C3NF65	B0I2Y5, B0I2Y3, 0I2Y1, B0I2X9, B0I2Y2, Q9YFY5	Q980U8, D0KRM7
	AP Endonuclease II (lehet, hogy APEX1 homológ)			D4GPI0, D4GWG8	?	?	Q6LX05, G0H3A2	Q5JEQ2, Q5JE90	?	?	?	Q9UZV0 ?, Q9V0U9	?	?	?	?	?	?
	Endonuclease IV (van itt AP endonukleáz II is)	-	P0A6C1	D4GSG8	B0R2U6, Q9HSK7		A4G0P2, G0H3V9, Q6LWN1	Q5JFL1	I6UWZ2, Q8U437	?	?	Q9UY25	?	O27091	Q4JCN4	?	Q9YA35	Q7LX49 ?
Nucleotide Excision Repair	ERCC5	P28715	-	?	-	?	?	?	?	?	?	?	?	?	?	?	?	?
	UvrA	-	P0A698	B2G4W0, D4H019	B0R8A9	Q8TKS1	Q6LZA0, A4FY77, G0H3L2, A9A7N2	? (vannak valamik NCBI-on, amik "unnamed protein product"-ként és excinuclease alegységként futnak, de Uniproton nem voltak meg)	?	?	?	?	?	O26543	?	?	?	?
	UvrB	-	P0A8F8	D4GYM4	B0R7R9, Q9HMT9	Q8TKS3, Q468T0	A4FY79, Q6LZA2, A9A7N4, A6VK28		?	?	?	?	?	O26542	?	?	?	?
	UvrC	-	P0A8G0	D4GYB4	B0R7R3, Q9HMU5	Q8TKS2, Q468S9	A4FY78, A9A7N3, A6VK29, Q6LZA1		?	?	?	?	?	O26541	?	?	?	?
	UvrD	-	P03018	D4GX82	B0RA36	Q8TNY7	A9ABC8, A6VFA5,l A6VF49, A6VF53	Q5JFK3	I6V0I3 ??	O28319 ??	?	Q9V2G5 ??	?	O26572 ??	?	?	?	C7NQZ8
	XPG	Q17RS7	-	-	-	-	-	-	-	-	-	-	-	-	-	-	-	-
	XPA	P23025	-	-	-	-	-	-	-	-	-	-	-	-	-	-	-	-
Mismatch Repair	Mlh1	P40692	-	-	-	-	-	-	-	-	-	-	-	-	-	-	-	-
	Pms2	P54278	-	-	-	-	-	-	-	-	-	-	-	-	-	-	-	-
	Msh6	P52701	-	-	-	-	-	-	-	-	-	-	-	-	-	-	-	-
	Msh2	P43246	-	-	-	-	-	-	-	-	-	-	-	-	-	-	-	-
	mutS	-	P23909	D4GSE9, D4GTG9, D4GZD5, D4GXN9	B0R7G, Q9HN35	Q8TTB4	?	? (mutS like-ot találtam NCBI-on, de Uniproton nem volt meg)	Q8U3J2, I6UZV5	nincs	nincs	Q9UYB7	O58183 ??	O27790	?	?	?	?
	mutL	-	P23367	D4GTG8, D4GSE8	B0R2S6, Q9HSM6	Q8TTB5	?	?	?	?	?	?	?	?	?	?	?	?
	mutH	-	P06722	?	?	?	?	?	?	?	?	?	?	?	?	?	?	?
	PCNA	P12004	-	-	-	-	-	-	-	-	-	-	-	-	-	-	-	-
DNA break	Ku70/Ku80	P12956/P13010	-	-	-	-	-	-	-	-	-	-	-	-	-	-	-	-
	Rad50	Q92878	P0AG76	D4GUK1	Q9HRW3, B0R3J3	Q8TRL1	P62134	Q5JHN1	P58301	O29230	Q58718	Q9UZC8	O58687	O26640	O33600	F0NMQ6	Q9YFZ1	Q97WH0
	Mre11	P49959	P13458	D4GUK0	B0R3J2, Q9HRW4	Q8TRL2	Q8TRL2	Q5JHP8	Q8U1N9, Q9UZC9	O29231	Q58719	Q9UZC9	O58686	O26641	Q8NKQ0	F0NFK7 ??	Q9YFY8	Q97WG9
UGI (Bacillus phage PBS2):	P14739
	Jelölés:	csak eukarióta
		csak bakteriális

## Sheet: original HMM
		Protein families
		dUTPase	uracil-DNA glycosylase or thymine-DNA glycosylase	archeal UDG	NTHL1	OGG1	Rad50	Mre11
Archea proteomes involved in building the "original HMM"	Aeropyrum pernix	Q9YG32	Q9YDP0	Q9YF11	Q9YFV0	Q9YE60	Q9YFZ1	Q9YFY8
	Archaeoglobus fulgidus	O29157	-	O28007	O28581	O29876	O29230	O29231
	Halobacterium salinarum	Q9HMF3	B0R3Z5, B0R555	B0R707	B0R3Q5, B0R398, Q9HRQ5, Q9HS56	Q9HQ94	Q9HRW3, B0R3J3	B0R3J2, Q9HRW4
	Haloferax volcanii	D4GTI5	D4GX13, D4GVL4	D4GRY5, D4GZH6	D4GUM5, D4GUJ5	D4GZP5	D4GUK1	D4GUK0
	Methanobacterium thermoautotrophicum	O27642	P29588	-	O26858	O27397	O26640	O26641
	Methanococcus jannaschii	Q58502	-	-	Q58030, Q58829	Q58134	Q58718	Q58719
	Methanococcus maripaludis	Q6LYB6	-	-	Q6LZT6, G0H4K8	Q6M0G7	P62134	-
	Methanosarcina acetivorans	Q8TGX9	Q8TNM0, Q8TTH3	Q8TK31	Q8THA8, Q8TIX5	Q8TK57	Q8TRL1	Q8TRL2
	Pyrococcus abyssi	Q9UXS8	-	Q9V0U7	Q9V0W6	Q9UZY0	Q9UZC8	Q9UZC9
	Pyrococcus furiosus	Q8X251	-	Q9V0U7	I6UQ83	Q8U2D5, Q9UZY0	P58301	Q8U1N9, Q9UZC9
	Pyrococcus horikoshii	O57706	-	O59141	O59167	O58954	O58687	O58686
	Sulfolobus acidocaldarius	Q4J899	-	Q4J815, Q4JC99	Q4J8R2	Q4J929	O33600	Q8NKQ0
	Sulfolobus islandicus	C3NCQ8	-	F0NFL9, F0NLU7, C4KEC9	C3N899, C3N015, F0NIL5, F0NKW5, C3MJ75	C3NE39	F0NMQ6	F0NFK7 ??
	Sulfolobus solfataricus	-	-	D0KPH6, Q97VA2	Q7LXY0	Q97ZK2	Q97WH0	Q97WG9
	Thermococcus kodakaraensis	Q5JH10	Q5JHE9	-	Q5JE74	Q5JI79	Q5JHN1	Q5JHP8
Escherichia coli proteome involved in building the "original HMM"		P06968	P12295, P0A9H1	-	P0AB83	C3SMF2	P13458	P0AG76

## Sheet: 1
	Table S1. New telescopic hits identified in the present study. The Table lists all new telescopic hits for each starting protein family.
	Note that new telescopic hits are far more numerous when the starting protein family corresponds to the multidomain Mre11 or Rad50 families.
		Protein families
		dUTPase	thymine-DNA glycosylase (TDG)	uracil-DNA glycosylase (UNG)	NTHL1	OGG1	Rad50	Mre11
Eukaryotic proteomes screened by HMM models	Saccharomyces cerevisiae	-	P53397 (OGG1)	-	-	P31378 (Mitochondrial DNA base excision repair N-glycosylase 1) P22134 (DNA-3-methyladenine glycosylase)	Q08732 (Serine/threonine-protein kinase HRK1) Q99395 (NA) Q12495 (Chromatin assembly factor 1 subunit p90) P18480 (SWI/SNF chromatin-remodeling complex subunit SNF5)	Q05924 (DCR2)
	Arabidopsis thaliana	-	F4JCQ3 (MutY) Q9FNY7 (OGG1) Q9SJQ6 (DEMETER-like protein 1) Q9C5J2 (DNA-3-methyladenine glycosylase) Q56YU8 (DNA glycosylase domain-containing protein)	-	Q9SVL1 / Q9C5J2 (DNA-3-methyladenine glycosylase) Q56YU8 / Q0V7V4 (DNA glycosylase domain-containing protein)	Q9SJQ6 / Q9SR66 / B3H5X5 (DEMETER-like protein 1 & 2 & 3, respectively) Q8LK56 (DEMETER) B9DFZ0 / Q94EJ4 / Q8VZT5 / Q9SIC4 (Endonuclease III)	-	Q84LR6 / Q9SR79 / Q9LU72 / Q9FMK9 (Probable inactive purple acid phosphatase 14, 16, 28 & 29, respectively) Q8H129 / Q8VYU7 / Q8S341 / Q8VYZ2 / Q9SCX8 (Purple acid phosphatase 3, 4, 7, 8 & 17, respectively) F4KDK1 (NA) Q9SB68 (Manganese-dependent ADP-ribose/CDP-alcohol diphosphatase) B3H7B7 (Hydrolase/ protein serine/threonine phosphatase) Q94K01 (Lariat debranching enzyme)
	Caenorhabditis elegans	-	-	-	-	P54137 (Probable endonuclease III homolog)	Q95XZ5 (pqn-85) O45322 (pqn-26) H2KZB7 (NA) O61862 (NA) H2KZB6 (NA) O01900 (NA)	Q22704 (NA)
	Drosophila melanogaster	-	Q9V3I8 (OGG1)	Q9V4D8 (Thd1)	-	Q9VIH0	Q9VYK0 (Smr) P29617 (pros) P21519 (mam) A8DYV5 (Ncoa6) Q9VZY2 (Mrtf) Q24167 (sima) Q9VPL6 (kis) Q9VK01 (NA) Q9W433 Ca[2+]-channel protein α1 subunit T A8JNQ5 (A2bp1) Q8IQ98 (Pdp1) Q9VSK5 (Gug) P13002 (grh) B7YZJ0 (mbl)	Q9VLR9 (Metallophosphoesterase 1 homolog)
	Danio rerio	-	-	-	B0UYD9 (OGG1)	F1QBP9 (NTHL1)	H9GXH3 (NA) F1QL61 (NA)	Q5U3W0 (CPPED1) F1QTC7 (NA) Q08BG1 (NA) Q7SXT1 / E9QEJ8 (acp5a) Q6DHF5 (acp5b) F1RE10 (Mppe1)
	Gallus gallus	-	F1P1Z7 (OGG1)	-	F1NYH9 (HELQ)	F1NQP6 (NTHL1)	F1NZW0 (TAF3) F1NY57 (FOXP2)	Q5ZK82 (Mppe1) F1N9P7 (CPPED1)
	Bos taurus	-	F1MPV2 (OGG1)	-	-	Q2KID2 (NTHL1)	-	Q58DC0 (CPPED1) A5PJK1 (NA)
	Canis lupus	-	F1PYD9 (OGG1)	-	-	E2QX23 (NTHL1)	J9NSP5 (MLL2)	J9NVX5 (CPPED1) E2QYJ1 / E2QZ96 / F6XU00 (MPPE1)
	Mus musculus	Q3TL09 (dUTP metabolism, protease)	O08760 (OGG1)	-	-	E9QMW1 (NTHL1)	G3X8S4 (Med15) Q8K4J6 (Mkl1) D4QGC2 (Maml3)	Q8BFS6 (Cpped1) Q80XL7 (Mppe1) D3Z286 (Tmppe)
	Sus scrofa	-	F1SQF9 (OGG1)	-	F1RVE2 (HELQ)	F1RFB3 (NA)	-	I3LF44 (CPPED1)
	Rattus norvegicus	-	F1LS78 (OGG1)	-	-	D4A4E8 (NTHL1)	D4A0B4 (Ankrd17) D3ZT03 (Upf2) G3V684 (Med15) F1LZW8 (Maml3 Fragment) F1LV40 (Mkl1) F1M7D7 (Foxp2)	Q66H71 (Cpped1) B1WC86 (Mppe1)
	Homo sapiens	-	O15527 (OGG1)	-	-	P78549 (NTHL1)	O14686 (MLL2) Q8IZL2 (MAML2) Q0PRL4 (FOXP2 ) Q96RN5 (MED15)	Q9BRF8 (Cpped1) K7EQV4 / Q53F39 (Metallophosphoesterase 1)

## Sheet: only novel HITS rövid
		Protein families - only in HITS at novel HITS
		dUTPase	thymine-DNA glycosylase (TDG)	uracil-DNA glycosylase (UNG)	NTHL1	OGG1	Rad50	Mre11
Eukaryotic proteomes screened by HMM models	Saccharomyces cerevisiae	-	P53397	-	-	P31378, P22134	Q08732, Q99395, Q12495 , P18480	Q05924
	Arabidopsis thaliana	-	F4JCQ3, Q9FNY7, Q9SJQ6, Q9C5J2, Q56YU8	-	Q9SVL1, Q9C5J2, Q56YU8, Q0V7V4	Q9SJQ6, Q9SR66, B3H5X5, Q8LK56, B9DFZ0, Q94EJ4, Q8VZT5, Q9SIC4	-	Q84LR6 , Q9SR79, Q9LU72, Q9FMK9, Q8H129, Q8VYU7, Q8S341, Q8VYZ2, Q9SCX8, F4KDK1, Q9SB68, B3H7B7, Q94K01
	Caenorhabditis elegans	-	-	-	-	P54137	Q95XZ5, O45322, H2KZB7, O61862, H2KZB6, O01900	Q22704
	Drosophila melanogaster	-	Q9V3I8	Q9V4D8	-	Q9VIH0	Q9VYK0, P29617, P21519, A8DYV5, Q9VZY2, Q24167, Q9VPL6, Q9VK01, Q9W433, A8JNQ5, Q8IQ98, Q9VSK5, P13002, B7YZJ0	Q9VLR9
	Danio rerio	-	-	-	B0UYD9	F1QBP9	H9GXH3, F1QL61	Q5U3W0, F1QTC7, Q08BG1, Q7SXT1, E9QEJ8, Q6DHF5, F1RE10
	Gallus gallus	-	F1P1Z7	-	F1NYH9	F1NQP6	F1NZW0, F1NY57	Q5ZK82, F1N9P7
	Bos taurus	-	F1MPV2	-	-	Q2KID2	-	Q58DC0, A5PJK1
	Canis lupus	-	F1PYD9	-	-	E2QX23	J9NSP5	J9NVX5, E2QYJ1, E2QZ96, F6XU00
	Mus musculus	-	O08760	-	-	E9QMW1	J3KMN0, G3X8S4, Q8K4J6, D4QGC2	Q8BFS6, Q80XL7, D3Z286
	Sus scrofa	-	F1SQF9	-	F1RVE2	F1RFB3	-	I3LF44
	Rattus norvegicus	-	F1LS78	-	-	D4A4E8	D4A0B4, D3ZT03, G3V684, F1LZW8, F1LV40, F1M7D7	Q66H71, B1WC86
	Homo sapiens	-	O15527	-	-	P78549	O14686, Q8IZL2, Q0PRL4, Q96RN5	Q9BRF8, K7EQV4, Q53F39
